# Supplementary material for: The Role of Triboloading Conditions in Tribolayer Formation and Wear Resistance of PES-Based Composites Reinforced with Carbon Fibers
Source: Polymers (Basel). 2024 Jul 31;16(15):2180. doi: 10.3390/polym16152180 (PMC11314156; doi:10.3390/polym16152180)
Supplement: Supplementary file 1 [file polymers-16-02180-s001.zip]

Archive with 1 entries (1 files):
- polymers-3120223-supplementary.pdf
